# Supplementary material for: Metagenomic sequencing reveals altered gut microbial compositions and gene functions in patients with non-segmental vitiligo
Source: BMC Microbiol. 2023 Sep 22;23:265. doi: 10.1186/s12866-023-03020-7 (PMC10515041; doi:10.1186/s12866-023-03020-7)
Supplement: Supplementary file 1 — Additional file 1: Supplementary Table 1. Summary of statistics of α-diversity. Supplementary Table 2. Summary of statistics of β-diversity. Supplementary Table 3. Summary of statistics of different gut microbiome taxonomy between control and vitiligo. Supplementary Table 4. The correlation between different microbial species and VIDA score. Supplementary Table 5. Analysis of bacterial taxa by using LEfSe analyses. Supplementary Table 6. Analysis of KEGG pathway. Supplementary Table 7. Analysis of metabolic pathways. Supplementary Table 8. Microbial species selected based on nest cross-validation model. [file 12866_2023_3020_MOESM1_ESM.xlsx]

## Sheet: TableS1
Supplementary Table 1 Summary of statistics of α-diversity
α-diversity index	Control_mean	Vitiligo_mean	P-value
Shannon index	2.97809	3.38186	0.011*
Simpson index	0.866605	0.934704	0.002**
InvSimpson index	11.8002	17.2816	0.002**
Wilcoxon Rank Sum Test
*P<0.05, **P<0.01

## Sheet: TableS2
Supplementary Table 2 Summary of statistics of β-diversity
Bray-curtis distance PERMANOVA
method name	PERMANOVA
test statistic name	pseudo-F
sample size	50
number of groups	2
test statistic	0.959495
P-value	0.4955
number of permutations	9999

## Sheet: TableS3
Supplementary Table 3 Summary of statistics of different gut microbiome taxonomy between control and vitiligo
Tax-Phylum level
subgroup	Control (mean RA)	Vtiligo (mean RA)	P-value
Candidatus_Saccharibacteria	0.0011564	0.00331	0.136783
Bacteria_unclassified	0.004994	0	0.161513
Lentisphaerae	3.88e-05	0.0032316	0.283625
Verrucomicrobia	0.244193	1.05218	0.306256
Tenericutes	0	0.0009268	0.337055
Fusobacteria	0.0067452	0.0204784	0.436541
Synergistetes	0.0014328	0.006378	0.569137
Firmicutes	59.2527	61.8692	0.590014
Bacteroidetes	33.1236	30.6198	0.590014
Actinobacteria	4.72084	2.76621	0.644272
Proteobacteria	2.64338	3.65724	0.892933
Euryarchaeota	0.00089	0.0010768	1
The calculation of mean RA was performed by Wilcoxon test
RA: relative abundance
Tax-Species level
subgroup	Control (mean RA)	Vtiligo (mean RA)	P-value
Lachnospiraceae_bacterium_OF09_6	0.0034632	0	0.002*
Allisonella_histaminiformans	0.099644	0.0083036	0.004*
Eggerthellaceae_bacterium	0.054742	0.002516	0.004**
Clostridium_sp_AF20_17LB	0.121242	0.0852672	0.007**
Bacteroides_eggerthii	0.242206	0.176302	0.007**
Lachnospiraceae_bacterium_BX3	7.96e-05	0.0300008	0.008**
Bacteroides_bouchesdurhonensis	0.0165072	0.0009156	0.010*
Coprobacter_secundus	0.0122876	0.001728	0.010*
Prevotella_copri_clade_C	1.44626	0	0.010*
Holdemanella_biformis	0.32295	0	0.010*
Alistipes_ihumii	0.0379444	0.0172024	0.012*
TM7_phylum_sp_oral_taxon_348	5.2e-06	0.0012032	0.018*
Bacteroides_fragilis	0.361613	2.1616	0.019*
Amedibacillus_dolichus	0.0002116	0.0067972	0.025*
Neobittarella_massiliensis	0.0041884	0.0006	0.026*
Barnesiella_intestinihominis	0.310942	0.366623	0.030*
Butyricimonas_faecalis	0.0516172	0.0004896	0.037*
Isoptericola_variabilis	0.0020944	0.0004036	0.038*
Trueperella_pyogenes	0.0005144	0	0.041*
Desulfovibrio_desulfuricans	0.000808	0	0.041*
Alistipes_senegalensis	0.0152156	0.0046332	0.042*
Coprococcus_comes	0.486079	0.266482	0.042*
Faecalimonas_umbilicata	0.120452	0.118785	0.043*
Sellimonas_intestinalis	0.05313	0.053462	0.047*
Faecalicatena_fissicatena	0.349323	0.151675	0.048*
Streptococcus_thermophilus	0.114608	0.0299092	0.049*
The calculation of mean RA was performed by Wilcoxon test
RA: relative abundance
*P<0.05, **P<0.01

## Sheet: TableS4
Supplementary Table 4 The correlation between different microbial species and VIDA score
Gut microbial species	Correlation	Statistic	P-value
Lachnospiraceae_bacterium_BX3	-0.29062	-1.35832	0.189488
Butyricimonas_faecalis	-0.233523	-1.07404	0.295593
Neobittarella_massiliensis	-0.185462	-0.844052	0.408623
Isoptericola_variabilis	-0.153059	-0.692663	0.496486
Coprococcus_comes	-0.134485	-0.606951	0.550713
Clostridium_sp_AF20_17LB	-0.123935	-0.558559	0.582663
Faecalicatena_fissicatena	-0.101948	-0.458313	0.651669
Coprobacter_secundus	-0.0871843	-0.39139	0.699647
Streptococcus_thermophilus	-0.0244214	-0.109248	0.914094
Alistipes_senegalensis	-0.00693459	-0.0310132	0.975566
Eggerthellaceae_bacterium	0.00647199	0.0289442	0.977196
Amedibacillus_dolichus	0.121983	0.54963	0.588659
Barnesiella_intestinihominis	0.134242	0.605834	0.551439
Faecalimonas_umbilicata	0.155441	0.703707	0.489728
Alistipes_ihumii	0.15914	0.720882	0.479325
Bacteroides_eggerthii	0.184515	0.839591	0.411062
Bacteroides_bouchesdurhonensis	0.254748	1.17814	0.25257
Bacteroides_fragilis	0.264786	1.22799	0.233707
Allisonella_histaminiformans	0.302767	1.42069	0.170809
TM7_phylum_sp_oral_taxon_348	0.350323	1.67269	0.109959
Sellimonas_intestinalis	0.368154	1.77081	0.0918339
Lachnospiraceae_bacterium_OF09_6	#N/A	#N/A	#N/A
Prevotella_copri_clade_C	#N/A	#N/A	#N/A
Holdemanella_biformis	#N/A	#N/A	#N/A
Trueperella_pyogenes	#N/A	#N/A	#N/A
Desulfovibrio_desulfuricans	#N/A	#N/A	#N/A
Spearman rank test

## Sheet: TableS5
Supplementary Table 5 Analysis of bacterial taxa by using LEfSe analyses
Species level	LDA	P-value
Actinomyces_sp_ICM58	2.20478	0.033254399*
Allisonella_histaminiformans	2.70365	0.01120133*
Bacteroides_eggerthii	2.98082	0.034775956*
Clostridia_bacterium	4.08502	0.025789029*
Clostridium_sp_AF20_17LB	2.79216	0.035221822*
Coprobacter_secundus	2.53303	0.018656484*
Desulfovibrio_desulfuricans	2.01414	0.00743925**
Dorea_longicatena	2.70952	0.035221822*
Eggerthellaceae_bacterium	3.67017	0.008979437**
Isoptericola_variabilis	2.462	0.024855967*
Parvimonas_micra	2.30687	0.04818856*
Prevotella_copri_clade_C	2.14599	0.019781957*
Rikenellaceae_bacterium	2.42721	0.027372316*
Ruminococcaceae_bacterium	2.0108	0.044008441*
Trueperella_pyogenes	3.91892	0.008436803**
Veillonella_rogosae	2.65468	0.04499509*
Bacteroides_fragilis	2.41347	0.017348077*
Lachnospiraceae_bacterium_BX3	2.71296	0.002854508**
Massilioclostridium_coli	2.6466	0.035221822*
TM7_phylum_sp_oral_taxon_348	2.70773	0.04116576*
*P<0.05, **P<0.01

## Sheet: TableS6
Supplementary Table 6 Analysis of KEGG pathway
Pathway	Anno	Control (mean abundence)	Vtiligo (mean abundence)	Effect_size	P-value
map04621	Organismal Systems; Immune system;NOD-like receptor signaling pathway	0.000377998	0.000528095	0.50352	0.000240471266949968**
map00520	Metabolism; Carbohydrate metabolism;Amino sugar and nucleotide sugar metabolism	0.0254918	0.027028	0.396505	0.00452953377688252**
map00909	Metabolism; Metabolism of terpenoids and polyketides;Sesquiterpenoid and triterpenoid biosynthesis	2.20419e-05	1.79688e-06	-0.393601	0.00554833284165058**
map00403	Metabolism; Biosynthesis of other secondary metabolites;Indole diterpene alkaloid biosynthesis	6.72832e-08	0	-0.364598	0.0104399239855909*
map00900	Metabolism; Metabolism of terpenoids and polyketides;Terpenoid backbone biosynthesis	0.00496365	0.00463418	-0.352601	0.0121001405392767*
map00510	Metabolism; Glycan biosynthesis and metabolism;N-Glycan biosynthesis	0.00143879	0.00123589	-0.349857	0.0128172792251088*
map03410	Genetic Information Processing; Replication and repair;Base excision repair	0.00393654	0.00369925	-0.338881	0.0160667730151119*
map05222	Human Diseases; Cancers;Small cell lung cancer	5.37691e-05	3.61368e-05	-0.338881	0.0160667730151119*
map00231	Metabolism; Biosynthesis of other secondary metabolites;Puromycin biosynthesis	3.81957e-07	6.05231e-07	0.331187	0.0198875147415176*
map04360	Organismal Systems; Development;Axon guidance	5.89195e-05	4.29122e-05	-0.327905	0.020002501381758*
map03050	Genetic Information Processing; Folding, sorting and degradation;Proteasome	0.000314637	0.000231637	-0.322417	0.0222619881432003*
map05340	Human Diseases; Immune diseases;Primary immunodeficiency	0.000394695	0.000328872	-0.319673	0.0234710394155496*
map00945	Metabolism; Biosynthesis of other secondary metabolites;Stilbenoid, diarylheptanoid and gingerol biosynthesis	0.000277718	0.000239208	-0.316929	0.0247355113304969*
map04728	Organismal Systems; Nervous system;Dopaminergic synapse	0.000119714	8.55929e-05	-0.286746	0.0428911463711701*
map03420	Genetic Information Processing; Replication and repair;Nucleotide excision repair	0.0049656	0.00460489	-0.284002	0.0449845325328314*
map04512	Environmental Information Processing; Signaling molecules and interaction;ECM-receptor interaction	4.59253e-05	3.60253e-05	-0.281258	0.0471617068068392*
map05215	Human Diseases; Cancers;Prostate cancer	0.000375617	0.000448678	0.281258	0.0471617068068392*
*P<0.05, **P<0.01

## Sheet: TableS7
Supplementary Table 7 Analysis of metabolic pathways
GMM	Anno	Control (mean abundence)	Vtiligo (mean abundence)	Effect_size	P-value
MF0017	galactose degradation	0.000641611	0.000685896	0.284002	0.0449845325328314*
MF0045	cysteine degradation II	0.000274831	0.000225515	-0.284002	0.0449845325328314*
*P<0.05

## Sheet: TableS8
Supplementary Table 8 Microbial species selected based on nest cross-validation model
Species	Coefficient	MeanExp
TM7_phylum_sp_oral_taxon_348	298.047	0.000604
Lachnospiraceae_bacterium_OF09_6	-117.051	0.001732
Streptococcus_sanguinis	-36.6618	0.004196
Amedibacillus_dolichus	23.7315	0.003504
Coprobacter_secundus	-22.5861	0.007008
Raoultella_ornithinolytica	21.0316	0.006107
Lachnospiraceae_bacterium_BX3	11.0695	0.01504
Mediterraneibacter_butyricigenes	-9.20028	0.010607
Blautia_producta	-5.72948	0.020575
Allisonella_histaminiformans	-5.60888	0.053974
Eggerthellaceae_bacterium	-5.34632	0.028629
Butyricimonas_faecalis	-5.21868	0.026053
Longicatena_caecimuris	-3.23745	0.013097
Blautia_sp_AF19_10LB	-0.92634	0.123583
Holdemanella_biformis	-0.79264	0.161475
Bifidobacterium_longum	-0.42061	0.691562
Lachnospiraceae_bacterium_WCA3_601_WT_6H	-0.40311	0.207971
Phascolarctobacterium_faecium	0.22569	0.704305
Prevotella_copri_clade_C	-0.15881	0.723132
Haemophilus_parainfluenzae	-0.15032	0.24309
Bifidobacterium_adolescentis	-0.12044	0.982686
Bacteroides_eggerthii	0.091056	0.209254
Ruminococcus_sp_NSJ_71	0.055901	0.82859
Roseburia_inulinivorans	0.036952	1.57498
Bacteroides_fragilis	0.030336	1.26161
Clostridium_sp_AF20_17LB	-0.02853	0.103254
Barnesiella_intestinihominis	-0.01341	0.338783
Alistipes_shahii	-0.01213	0.316059
